# Supplementary material for: Ru Single Atoms on One-Dimensional CF@g-C3N4 Hierarchy as Highly Stable Catalysts for Aqueous Levulinic Acid Hydrogenation
Source: Materials (Basel). 2022 Oct 25;15(21):7464. doi: 10.3390/ma15217464 (PMC9658288; doi:10.3390/ma15217464)
Supplement: Supplementary file 1 [file materials-15-07464-s001.zip]

Archive with 1 entries (1 files):
- materials-1961079-supplementary.pdf
